# Supplementary material for: Seroepidemiological survey on pigs and cattle for novel K88 (F4)-like colonisation factor detected in human enterotoxigenic Escherichia coli
Source: Epidemiol Infect. 2021 Dec 13;150:e6. doi: 10.1017/S0950268821002697 (PMC8753484; doi:10.1017/S0950268821002697)
Supplement: Supplementary file 1 [file hygsup.zip]

Archive with 3 entries (3 files):
- S0950268821002697sup001.xlsx
- S0950268821002697sup002.xlsx
- S0950268821002697sup003.xlsx
