# Supplementary material for: Seroepidemiological survey on pigs and cattle for novel K88 (F4)-like colonisation factor detected in human enterotoxigenic Escherichia coli
Source: Epidemiol Infect. 2021 Dec 13;150:e6. doi: 10.1017/S0950268821002697 (PMC8753484; doi:10.1017/S0950268821002697)
Supplement: Supplementary file 1 [file hygsup.zip › S0950268821002697sup001.xlsx]

## Sheet: pig
Supporting Table 1. Swine sera used in this study
No.	Collection date	Vendor	Prefecture
1	2019-06-17	A	Nara
2	2019-06-17	A	Nara
3	2019-06-17	A	Nara
4	2019-06-17	A	Nara
5	2019-06-17	A	Nara
6	2019-06-17	B	Mie
7	2019-06-17	B	Mie
8	2019-06-17	B	Mie
9	2019-06-17	B	Mie
10	2019-06-17	B	Mie
11	2019-06-17	C	Hyogo
12	2019-06-17	C	Hyogo
13	2019-06-17	C	Hyogo
14	2019-06-17	D	Hiroshima
15	2019-06-17	D	Hiroshima
16	2019-06-18	E	Wakayama
17	2019-06-18	E	Wakayama
18	2019-06-18	E	Wakayama
19	2019-06-18	F	Mie
20	2019-06-18	F	Mie
21	2019-06-18	F	Mie
22	2019-06-18	F	Mie
23	2019-06-18	F	Mie
24	2019-06-18	G	Hiroshima
25	2019-06-18	G	Hiroshima
26	2019-06-18	G	Hiroshima
27	2019-06-18	G	Hiroshima
28	2019-06-18	G	Hiroshima
29	2019-06-18	H	Mie
30	2019-06-18	H	Mie
31	2019-06-20	I	Hyogo
32	2019-06-20	I	Hyogo
33	2019-06-20	I	Hyogo
34	2019-06-20	I	Hyogo
35	2019-06-20	I	Hyogo
36	2019-06-20	I	Hyogo
37	2019-06-20	J	Ehime
38	2019-06-20	E	Wakayama
39	2019-06-20	E	Wakayama
40	2019-06-20	J	Ehime
41	2019-06-20	J	Ehime
42	2019-06-21	K	Nara
43	2019-06-21	K	Nara
44	2019-06-21	K	Nara
45	2019-06-21	L	Okayama
46	2019-06-21	L	Okayama
47	2019-06-21	L	Okayama
48	2019-06-21	L	Okayama
49	2019-06-21	L	Okayama
50	2019-06-21	M	Osaka
51	2019-06-21	M	Osaka
52	2019-06-21	M	Osaka
53	2019-06-21	M	Osaka
54	2019-06-21	M	Osaka
55	2019-06-21	D	Hiroshima
56	2019-06-21	D	Hiroshima
57	2019-06-21	N	Osaka
58	2019-06-21	N	Osaka
59	2019-06-21	N	Osaka
60	2019-06-21	N	Osaka
61	2019-06-24	A	Nara
62	2019-06-24	A	Nara
63	2019-06-24	O	Osaka
64	2019-06-24	O	Osaka
65	2019-06-24	C	Hyogo
66	2019-06-24	C	Hyogo
67	2019-06-24	I	Hyogo
68	2019-06-24	I	Hyogo
69	2019-06-24	N	Osaka
70	2019-06-24	N	Osaka
71	2019-06-24	P	Shiga
72	2019-06-24	P	Shiga
73	2019-06-25	Q	Okayama
74	2019-06-25	Q	Okayama
75	2019-06-25	Q	Okayama
76	2019-06-25	Q	Okayama
77	2019-06-25	Q	Okayama
78	2019-06-25	R	Okayama
79	2019-06-25	R	Okayama
80	2019-06-25	R	Okayama
81	2019-06-25	R	Okayama
82	2019-06-25	S	Osaka
83	2019-06-25	S	Osaka
84	2019-06-25	S	Osaka
85	2019-06-25	S	Osaka
86	2019-07-16	T	Wakayama
87	2019-07-16	T	Wakayama
88	2019-07-16	T	Wakayama
89	2019-07-16	T	Wakayama
90	2019-07-16	T	Wakayama
91	2019-07-16	U	Wakayama
92	2019-07-16	C	Hyogo
93	2019-07-16	C	Hyogo
94	2019-07-16	C	Hyogo
95	2019-07-16	E	Wakayama
96	2019-07-16	E	Wakayama
97	2019-07-16	F	Mie
98	2019-07-16	F	Mie
99	2019-07-16	F	Mie
100	2019-07-16	F	Mie
101	2019-07-18	G	Hiroshima
102	2019-07-18	G	Hiroshima
103	2019-07-18	G	Hiroshima
104	2019-07-18	G	Hiroshima
105	2019-07-18	G	Hiroshima
106	2019-07-18	I	Hyogo
107	2019-07-18	I	Hyogo
108	2019-07-18	I	Hyogo
109	2019-07-18	I	Hyogo
110	2019-07-18	I	Hyogo
111	2019-07-18	I	Hyogo
112	2019-07-18	I	Hyogo
113	2019-07-18	K	Nara
114	2019-07-18	K	Nara
115	2019-07-18	K	Nara
116	2019-07-18	K	Nara
117	2019-07-19	V	Nara
118	2019-07-19	V	Nara
119	2019-07-19	M	Osaka
120	2019-07-19	M	Osaka
121	2019-07-19	M	Osaka
122	2019-07-19	M	Osaka
123	2019-07-19	M	Osaka
124	2019-07-19	D	Hiroshima
125	2019-07-19	D	Hiroshima
126	2019-07-19	D	Hiroshima
127	2019-07-19	D	Hiroshima
128	2019-07-19	D	Hiroshima
129	2019-07-19	N	Osaka
130	2019-07-19	N	Osaka
131	2019-07-19	N	Osaka
132	2019-07-24	W	Kyoto
133	2019-07-24	W	Kyoto
134	2019-07-24	W	Kyoto
135	2019-07-24	W	Kyoto
136	2019-07-25	X	Shiga
137	2019-07-25	X	Shiga
138	2019-07-25	X	Shiga
139	2019-07-25	X	Shiga
140	2019-07-25	X	Shiga
141	2019-07-25	Y	Hyogo
142	2019-07-25	Y	Hyogo
143	2019-07-25	Y	Hyogo
144	2019-07-25	Y	Hyogo
145	2019-07-25	Y	Hyogo
146	2019-07-26	Z	Shimane
147	2019-07-26	Z	Shimane
148	2019-07-26	Z	Shimane
149	2019-07-26	Z	Shimane
150	2019-07-26	Z	Shimane
151	2019-07-31	AA	Kyoto
152	2019-07-31	AA	Kyoto
153	2019-07-31	AA	Kyoto
154	2019-07-31	AB	Gifu
155	2019-07-31	AB	Gifu
156	2019-07-31	AB	Gifu
157	2019-07-31	AB	Gifu
158	2019-07-31	AB	Gifu
159	2019-07-31	AB	Gifu
160	2019-07-31	AB	Gifu
161	2019-08-02	M	Osaka
162	2019-08-02	M	Osaka
163	2019-08-02	M	Osaka
164	2019-08-02	D	Hiroshima
165	2019-08-02	D	Hiroshima
166	2019-08-02	D	Hiroshima
167	2019-08-02	D	Hiroshima
168	2019-08-02	N	Osaka
169	2019-08-02	N	Osaka
170	2019-08-02	N	Osaka
171	2019-08-07	A	Nara
172	2019-08-07	A	Nara
173	2019-08-07	A	Nara
174	2019-08-07	A	Nara
175	2019-08-07	AC	Wakayama
176	2019-08-07	AC	Wakayama
177	2019-08-07	AC	Wakayama
178	2019-08-07	AC	Wakayama
179	2019-08-07	AC	Wakayama
180	2019-08-07	AC	Wakayama
181	2019-08-07	G	Hiroshima
182	2019-08-07	G	Hiroshima
183	2019-08-07	G	Hiroshima
184	2019-08-07	G	Hiroshima
185	2019-08-07	G	Hiroshima
186	2019-08-07	AD	Aichi
187	2019-08-07	AD	Aichi
188	2019-08-07	AD	Aichi
189	2019-08-07	AD	Aichi
190	2019-08-07	AD	Aichi
191	2019-08-26	AE	Kyoto
192	2019-08-26	AE	Kyoto
193	2019-08-26	AF	Wakayama
194	2019-08-26	AF	Wakayama
195	2019-08-26	AF	Wakayama
196	2019-08-28	X	Shiga
197	2019-08-28	X	Shiga
198	2019-08-28	X	Shiga
199	2019-08-28	X	Shiga
200	2019-08-28	X	Shiga
