# Supplementary material for: Seroepidemiological survey on pigs and cattle for novel K88 (F4)-like colonisation factor detected in human enterotoxigenic Escherichia coli
Source: Epidemiol Infect. 2021 Dec 13;150:e6. doi: 10.1017/S0950268821002697 (PMC8753484; doi:10.1017/S0950268821002697)
Supplement: Supplementary file 1 [file hygsup.zip › S0950268821002697sup002.xlsx]

## Sheet: cattle
Supporting Table 2. Bovine sera used in this study
No.	Collection date	Vendor	Prefecture
201	2019-10-08	a	Kagoshima
202	2019-10-08	a	Kagoshima
203	2019-10-08	a	Kagoshima
204	2019-10-08	b	Wakayama
205	2019-10-08	b	Wakayama
206	2019-10-08	c	Hyogo
207	2019-10-08	c	Hyogo
208	2019-10-08	c	Hyogo
209	2019-10-08	c	Tokushima
210	2019-10-08	c	Tokushima
211	2019-10-08	c	Tokushima
212	2019-10-08	d	Oita
213	2019-10-08	d	Oita
214	2019-10-08	d	Oita
215	2019-10-08	d	Oita
216	2019-10-08	e	Hokkaido
217	2019-10-09	f	Shimane
218	2019-10-09	f	Shimane
219	2019-10-09	f	Shimane
220	2019-10-09	g	Tokushima
221	2019-10-09	g	Tokushima
222	2019-10-09	h	Miyazaki
223	2019-10-09	h	Miyazaki
224	2019-10-09	h	Miyazaki
225	2019-10-09	i	Saga
226	2019-10-09	i	Saga
227	2019-10-09	i	Saga
228	2019-10-09	k	Shizuoka
229	2019-10-09	k	Shizuoka
230	2019-10-09	j	Aichi
231	2019-10-09	k	Shizuoka
232	2019-10-09	k	Shizuoka
233	2019-10-17	l	Yamaguchi
234	2019-10-17	l	Yamaguchi
235	2019-10-17	l	Yamaguchi
236	2019-10-17	m	Hyogo
237	2019-10-17	n	Okayama
238	2019-10-17	n	Okayama
239	2019-10-17	o	Hiroshima
240	2019-10-17	o	Hiroshima
241	2019-10-17	o	Hiroshima
242	2019-10-21	p	Ehime
243	2019-10-21	p	Hiroshima
244	2019-10-21	p	Hiroshima
245	2019-10-21	p	Hiroshima
246	2019-10-21	p	Okayama
247	2019-10-21	p	Okayama
248	2019-10-21	q	Wakayama
249	2019-10-21	q	Wakayama
250	2019-10-21	q	Wakayama
251	2020-03-10	p	Hiroshima
252	2020-03-10	p	Hiroshima
253	2020-03-10	p	Hiroshima
254	2020-03-10	c	Tokushima
255	2020-03-10	c	Tokushima
256	2020-03-10	c	Tokushima
257	2020-03-10	d	Oita
258	2020-03-10	d	Oita
259	2020-03-10	d	Oita
260	2020-03-12	r	Saga
261	2020-03-12	r	Saga
262	2020-03-12	r	Saga
263	2020-03-12	s	Tokushima
264	2020-03-12	s	Tokushima
265	2020-03-12	s	Tokushima
266	2020-03-12	n	Okayama
267	2020-03-12	n	Okayama
268	2020-03-12	n	Okayama
269	2020-03-12	j	Aichi
270	2020-03-12	j	Aichi
271	2020-03-12	j	Aichi
272	2020-03-13	t	Nagasaki
273	2020-03-13	t	Nagasaki
274	2020-03-13	t	Nagasaki
275	2020-03-13	t	Nagasaki
276	2020-03-13	t	Nagasaki
277	2020-03-13	t	Nagasaki
278	2020-03-17	u	Nagasaki
279	2020-03-17	u	Nagasaki
280	2020-03-17	v	Hokkaido
281	2020-03-17	v	Hokkaido
282	2020-03-17	v	Hokkaido
283	2020-03-17	w	Tottori
284	2020-03-17	w	Tottori
285	2020-03-17	w	Tottori
286	2020-03-17	x	Ehime
287	2020-03-17	x	Ehime
288	2020-03-17	x	Ehime
289	2020-03-23	y	Okayama
290	2020-03-23	z	Hyogo
291	2020-03-23	z	Hyogo
292	2020-03-23	z	Hyogo
293	2020-03-23	1	Tokushima
294	2020-03-23	2	Nagano
295	2020-03-23	2	Nagano
296	2020-03-23	2	Nagano
297	2020-03-23	3	Wakayama
298	2020-03-23	i	Saga
299	2020-03-23	4	Kumamoto
300	2020-03-23	4	Kumamoto
301	2020-03-23	4	Kumamoto
302	2020-03-23	4	Kumamoto
303	2020-03-23	e	Miyazaki
304	2020-03-23	e	Miyazaki
305	2020-03-23	e	Miyazaki
