# Supplementary material for: Seroepidemiological survey on pigs and cattle for novel K88 (F4)-like colonisation factor detected in human enterotoxigenic Escherichia coli
Source: Epidemiol Infect. 2021 Dec 13;150:e6. doi: 10.1017/S0950268821002697 (PMC8753484; doi:10.1017/S0950268821002697)
Supplement: Supplementary file 1 [file hygsup.zip › S0950268821002697sup003.xlsx]

## Sheet: Table S2
Supporting Table 3. Primers for cloning
Name	Sequence (5' – 3')
faeG1-Fw	TAGTCGACAAGTTGCCATGGTGTCCGGCTC
faeG1-Rv	ACGCGGCCGCTTATTGATAAGAAACAACGA
faeG2-Fw	TAGTCGACAAATGGTCTCCACACCTGCGCT
faeG2-Rv	ACGCGGCCGCTTAATTATAAGTTACTGCAA
